# Supplementary material for: Metagenomic Investigation of a Low Diversity, High Salinity Offshore Oil Reservoir
Source: Microorganisms. 2021 Oct 31;9(11):2266. doi: 10.3390/microorganisms9112266 (PMC8621343; doi:10.3390/microorganisms9112266)
Supplement: Supplementary file 1 [file microorganisms-09-02266-s001.zip]

Archive with 2 entries (2 files):
- GabrielleScheffer_Suppl. mat. S1.pdf
- GabrielleScheffer_Suppl. Mat. S2.xlsx
